# Supplementary material for: Globe-LFMC, a global plant water status database for vegetation ecophysiology and wildfire applications
Source: Sci Data. 2019 Aug 21;6:155. doi: 10.1038/s41597-019-0164-9 (PMC6704185; doi:10.1038/s41597-019-0164-9)
Supplement: Supplementary file 1 — Download metadata file [file 41597_2019_164_MOESM1_ESM.zip]

Archive with 3 entries (3 files):
- s_Yebra471A_sstudy.txt
- a_Yebra471A_assay.txt
- i_Investigation.txt
