# Supplementary material for: Globe-LFMC, a global plant water status database for vegetation ecophysiology and wildfire applications
Source: Sci Data. 2019 Aug 21;6:155. doi: 10.1038/s41597-019-0164-9 (PMC6704185; doi:10.1038/s41597-019-0164-9)
Supplement: Supplementary file 1 — Download metadata file [file 41597_2019_164_MOESM1_ESM.zip › s_Yebra471A_sstudy.txt]

Source Name	Comment[source origin]	Characteristics[geographical location]	Term Source REF	Term Accession Number	Protocol REF	Sample Name	Factor Value[geographic location]	Factor Value[land cover type]
Authors collections of Live Fuel Moisture Content data	Authors' field work, in-situ destructive sampling. The samples were weighed fresh, oven dried and reweighed	Earth (Planet)	OMIT	OMIT:0018724	information acquisition	Authors field work	Argentina;Australia;China;France;Italy;Senegal;Spain;South Africa;Tunisia;United Kingdom;United States of America
National Fuel Moisture Database	http://www.wfas.net/nfmd/public/	United States of America	GAZ	GAZ:00002459	information acquisition	USA database	United States of America
Multisite And Multispecies Live Fuel Moisture Content LFMC Series In The French Mediterranean Since 1996 database	doi:10.5281/zenodo.162978	French Republic	GAZ	GAZ:00002940	information acquisition	France database	French Republic
USGS Landsat 8 Surface Reflectance Tier 1 Normalized Difference Vegetation Index	https://developers.google.com/earth-engine/datasets/catalog/LANDSAT_LC08_C01_T1_SR	Earth (Planet)	OMIT	OMIT:0018724	information acquisition	Landasat 8 NDVI	Argentina;Australia;China;France;Italy;Senegal;Spain;South Africa;Tunisia;United Kingdom;United States of America
ESA Climate Change Initiative - Land Cover led by UCLouvain 2017	http://maps.elie.ucl.ac.be/CCI/viewer/download.php	Earth (Planet)	OMIT	OMIT:0018724	information acquisition	ESA CCI Land Cover	Argentina;Australia;China;France;Italy;Senegal;Spain;South Africa;Tunisia;United Kingdom;United States of America
