# Supplementary material for: Globe-LFMC, a global plant water status database for vegetation ecophysiology and wildfire applications
Source: Sci Data. 2019 Aug 21;6:155. doi: 10.1038/s41597-019-0164-9 (PMC6704185; doi:10.1038/s41597-019-0164-9)
Supplement: Supplementary file 1 — Download metadata file [file 41597_2019_164_MOESM1_ESM.zip › a_Yebra471A_assay.txt]

Sample Name	Protocol REF	Assay Name	Raw Data File	Comment[Data Repository]	Comment[Data Record Accession]	Comment[Data Record URI]
Authors field work	data processing	Authors field work contribution to GLOBE LFMC.xlsx	GLOBE LFMC.xlsx	figshare	doi:10.6084/m9.figshare.c.4526810	https://doi.org/10.6084/m9.figshare.c.4526810
USA database	data processing	USA database contribution to GLOBE LFMC.xlsx	GLOBE LFMC.xlsx	figshare	doi:10.6084/m9.figshare.c.4526810	https://doi.org/10.6084/m9.figshare.c.4526810
France database	data processing	France database contribution to GLOBE LFMC.xlsx	GLOBE LFMC.xlsx	figshare	doi:10.6084/m9.figshare.c.4526810	https://doi.org/10.6084/m9.figshare.c.4526810
Landasat 8 NDVI	data processing	Landasat 8 NDVI contribution to GLOBE LFMC.xlsx	GLOBE LFMC.xlsx	figshare	doi:10.6084/m9.figshare.c.4526810	https://doi.org/10.6084/m9.figshare.c.4526810
ESA CCI Land Cover	data processing	ESA CCI Land Cover contribution to GLOBE LFMC.xlsx	GLOBE LFMC.xlsx	figshare	doi:10.6084/m9.figshare.c.4526810	https://doi.org/10.6084/m9.figshare.c.4526810
