# Supplementary material for: Globe-LFMC, a global plant water status database for vegetation ecophysiology and wildfire applications
Source: Sci Data. 2019 Aug 21;6:155. doi: 10.1038/s41597-019-0164-9 (PMC6704185; doi:10.1038/s41597-019-0164-9)
Supplement: Supplementary file 1 — Download metadata file [file 41597_2019_164_MOESM1_ESM.zip › i_Investigation.txt]

# Investigation File generated for Scientific Data with Investigation File Authoring Tool version 0.1.0 on 08/08/2019 - This metadata file is CC0
ONTOLOGY SOURCE REFERENCE
Term Source Name	OMIT	GAZ	ERO	OBI	ENVO	PTO
Term Source File	http://data.bioontology.org/ontologies/OMIT	http://data.bioontology.org/ontologies/GAZ	http://data.bioontology.org/ontologies/ERO	http://data.bioontology.org/ontologies/OBI	http://data.bioontology.org/ontologies/ENVO	http://data.bioontology.org/ontologies/PTO
Term Source Version	OBO 4.0-12122013-2338	$Revision: 1.512 $	2013-08-02	2014-08-18		September 2018
Term Source Description	Ontology for MicroRNA Target	Gazetteer	Eagle-I Research Resource Ontology	Ontology for Biomedical Investigations	Environment Ontology	Plant Trait Ontology
INVESTIGATION
Investigation Identifier
Investigation Title
Investigation Description
Investigation Submission Date
Investigation Public Release Date
INVESTIGATION PUBLICATIONS
Investigation PubMed ID
Investigation Publication DOI
Investigation Publication Author List
Investigation Publication Title
Investigation Publication Status
Investigation Publication Status Term Accession Number
Investigation Publication Status Term Source REF
INVESTIGATION CONTACTS
Investigation Person Last Name
Investigation Person Mid Initials
Investigation Person First Name
Investigation Person Address
Investigation Person Phone
Investigation Person Fax
Investigation Person Email
Investigation Person Affiliation
Investigation Person Roles
Investigation Person Roles Term Accession Number
Investigation Person Roles Term Source REF
STUDY
Study Identifier	10.1038/s41597-019-0164-9
Study Title	Globe-LFMC, a global plant water status database for vegetation ecophysiology and wildfire applications
Study Submission Date	03/06/2019
Study Public Release Date	21/08/2019
Study Description	https://www.nature.com/articles/s41597-019-0164-9
Study File Name	s_Yebra471A_sstudy.txt
Comment[Subject Keywords]	""
Comment[Manuscript Licence]	CC BY-4.0
Comment[Experimental Metadata Licence]	CC0
Comment[Supplementary Information File Name]
Comment[Supplementary Information File Type]
Comment[Supplementary Information File URL]
Comment[Data Repository]	figshare
Comment[Data Record Accession]	doi:10.6084/m9.figshare.c.4526810
Comment[Data Record URI]	https://doi.org/10.6084/m9.figshare.c.4526810
STUDY DESIGN DESCRIPTORS
Study Design Type	database creation objective	cross validation objective	physiological process monitoring objective
Study Design Type Term Accession Number	http://www.ebi.ac.uk/efo/swo/SWO_0000509	http://www.ebi.ac.uk/efo/swo/SWO_0000511	ERO:0100266
Study Design Type Term Source REF	ERO	ERO	ERO
STUDY PUBLICATIONS
Study PubMed ID
Study Publication DOI
Study Publication Author List
Study Publication Title
Study Publication Status
Study Publication Status Term Accession Number
Study Publication Status Term Source REF
STUDY FACTORS
Study Factor Name	geographic location	land cover type
Study Factor Type	geographic location	environmental feature
Study Factor Type Term Accession Number	GAZ:00000448	ENVO:00002297
Study Factor Type Term Source REF	OBI	ENVO
STUDY ASSAYS
Study Assay Measurement Type	moisture content trait
Study Assay Measurement Type Term Accession Number	TO:0000228
Study Assay Measurement Type Term Source REF	PTO
Study Assay Technology Type	digital curation
Study Assay Technology Type Term Accession Number	OBI:0302914
Study Assay Technology Type Term Source REF	OBI
Study Assay Technology Platform	""
Study Assay File Name	a_Yebra471A_assay.txt
STUDY PROTOCOLS
Study Protocol Name	information acquisition	data processing
Study Protocol Type	information acquisition	digital curation
Study Protocol Type Term Accession Number	OBI:0600013	OBI:0302914
Study Protocol Type Term Source REF	OBI	OBI
Study Protocol Description		
Study Protocol URI	""	""
Study Protocol Version		
Study Protocol Parameters Name	""	""
Study Protocol Parameters Name Term Accession Number	""	""
Study Protocol Parameters Name Term Source REF	""	""
Study Protocol Components Name	""	""
Study Protocol Components Type	""	""
Study Protocol Components Type Term Accession Number	""	""
Study Protocol Components Type Term Source REF	""	""
STUDY CONTACTS
Study Person Last Name	Yebra	Scortechini	Badi	Beget	Boer	Bradstock	Chuvieco	Danson	Dennison	Resco de Dios	Bella	Forsyth	Frost	Garcia	Hamdi	He	Jolly	Kraaij	Martín	Mouillot	Newnham	Nolan	Pellizzaro	Qi	Quan	Riaño	Roberts	Sow	Ustin
Study Person First Name	Marta	Gianluca	Abdulbaset	María Eugenia	Matthias M.	Ross	Emilio	F. Mark	Philip	Victor	Carlos M.	Greg	Philip	Mariano	Abdelaziz	Binbin	Matt	Tineke	M. Pilar	Florent	Glenn	Rachael H.	Grazia	Yi	Xingwen	David	Dar	Momadou	Susan
Study Person Mid Initials
Study Person Email	marta.yebra@anu.edu.au	""	""	""	""	""	""	""	""	""	""	""	""	""	""	""	""	""	""	""	""	""	""	""	""	""	""	""	""
Study Person Phone
Study Person Fax
Study Person Address
Study Person Affiliation	Fenner School of Environment & Society, Australian National University, Canberra, ACT, Australia	Fenner School of Environment & Society, Australian National University, Canberra, ACT, Australia	School of Environment and Life Sciences, University of Salford, Salford, UK	Instituto de Clima y Agua, INTA. Hurlingham, Buenos Aires, Argentina	Hawkesbury Institute for the Environment, Western Sydney University, Sydney, NSW, Australia	University of Wollongong, Wollongong, NSW, Australia	Department of Geology, Geography and the Environment, University of Alcala, Alcala de Henares, Madrid, Spain	School of Environment and Life Sciences, University of Salford, Salford, UK	Department of Geography, University of Utah, Salt Lake City, USA	Universitat de Lleida, Lleida, Spain	Instituto de Clima y Agua, INTA. Hurlingham, Buenos Aires, Argentina	CSIR, NRE, Stellenbosch, South Africa	CSIR Meraka Institute, Pretoria, South Africa	Department of Geology, Geography and the Environment, University of Alcala, Alcala de Henares, Madrid, Spain	Laboratoire des Ressources Sylvo-Pastorales, Institut Sylvo Pastoral de Tabarka, 8110, Jendouba, Tunisia	School of Resources and Environment, University of Electronic Science and Technology of China, Sichuan, China	Rocky Mountain Research Station, Fire Sciences Laboratory, USFS, Montana, USA	Nelson Mandela University, School of Natural Resource Management, George, South Africa	Environmental Remote Sensing and Spectroscopy Laboratory (SpecLab), Spanish National Research Council (CSIC), Madrid, Spain	UMR CEFE, CNRS, université de Montpellier, Université Paul Valery Montpellier, EPHE, IRD, 1919 route de mende, 34293, Montpellier Cedex 5, France	CSIRO, Clayton South, Victoria, Australia	Hawkesbury Institute for the Environment, Western Sydney University, Sydney, NSW, Australia	Istituto di Biometeorologia (Sassari) Consiglio Nazionale delle Ricerche (CNR-IBIMET), Sassari, Italy	University of Nebraska-Lincoln, Lincoln, Nebraska, USA	School of Resources and Environment, University of Electronic Science and Technology of China, Sichuan, China	Environmental Remote Sensing and Spectroscopy Laboratory (SpecLab), Spanish National Research Council (CSIC), Madrid, Spain	Department of Geography, University of California, Santa Barbara, USA	Institut des Sciences de l’Environnement (ISE), Faculté des Sciences et Techniques, Université Cheikh Anta Diop de Dakar, Dakar, Senegal	Center for Spatial Technologies and Remote Sensing, UC-Davis, Davis, USA
Study Person Roles
Study Person Roles Term Accession Number
Study Person Roles Term Source REF
Comment[Study Person ORCID]	0000-0002-4049-9315	0000-0002-0149-4028	""	""	0000-0001-6362-4572	""	0000-0001-5618-4759	""	0000-0002-0241-1917	0000-0002-5721-1656	""	""	""	""	""	""	""	0000-0002-8891-2869	""	""	""	""	""	""	""	""	""	""	""
Comment[Funder]
Comment[FundRef ID]
Comment[Funder Term Source REF]
Comment[Grant Identifier]
